# Supplementary material for: Thermodynamic effect of single bubble near a rigid wall
Source: Ultrason Sonochem. 2020 Nov 13;71:105396. doi: 10.1016/j.ultsonch.2020.105396 (PMC7786569; doi:10.1016/j.ultsonch.2020.105396)
Supplement: Supplementary data 1 [file mmc1.xml]

<?xml version="1.0" encoding="UTF-8" standalone="no"?><data:data><datasets><author>2120140457@bit.edu.cn</author><type>0</type><dataset><value>1</value><reason>No data was used for the research described in the article</reason><comments/></dataset></datasets></data:data>
